# Supplementary material for: Constitutive Cytomorphologic Features of Medullary Thyroid Carcinoma Using Different Staining Methods
Source: Diagnostics (Basel). 2021 Aug 2;11(8):1396. doi: 10.3390/diagnostics11081396 (PMC8392035; doi:10.3390/diagnostics11081396)
Supplement: Supplementary file 1 [file diagnostics-11-01396-s001.zip]

Archive with 1 entries (1 files):
- diagnostics-1310697-supplementary.pdf
